# Supplementary material for: Choosing an Optimal Sample Preparation in Caulobacter crescentus for Untargeted Metabolomics Approaches
Source: Metabolites. 2019 Sep 20;9(10):193. doi: 10.3390/metabo9100193 (PMC6836107; doi:10.3390/metabo9100193)
Supplement: Supplementary file 1 [file metabolites-09-00193-s001.zip]

Archive with 11 entries (11 files):
- Supp Data/~$3 AMOPLS__Annotated_results_1000_permutations.xlsx
- Supp Data/Figure S1.pdf
- Supp Data/Figure S2.pdf
- Supp Data/Figure S3.pdf
- Supp Data/Figure S4.pdf
- Supp Data/Table S1.pdf
- Supp Data/Table S2.pdf
- Supp Data/Table S3.pdf
- Supp Data/Table S4.pdf
- Supp Data/Table S5.pdf
- Supp Data/Thumbs.db
